# Supplementary material for: Effects of visual map complexity on the attentional processing of landmarks
Source: PLoS One. 2020 Mar 2;15(3):e0229575. doi: 10.1371/journal.pone.0229575 (PMC7051068; doi:10.1371/journal.pone.0229575)
Supplement: S1 Data — (CSV) [file pone.0229575.s001.csv]

	mapNumber	mapAreaCondition	aoiIndexNr	totalFixationDurationInSeconds	fixationCountInSeconds	meanFixationDurationInSeconds	distanceToRouteInPx	distanceToDecisionPointInPx	distanceToPotentialDecisionPointInPx	mapDensityCondition
1	8	a	1	0.00724137931034483	0.0344827586206897	0.00724137931034483	166.1	175.358620689655	175.324137931034	rural
2	10	a	1	0.151724137931034	0.310344827586207	0.0902873563218391	214	387.351724137931	226.862068965517	rural
3	8	b	1	0.005	0.0357142857142857	0.005	166.1	174.2	173.2	rural
4	10	b	1	0.0364285714285714	0.107142857142857	0.0364285714285714	214	279.6	214.6	rural
5	8	a	2	0.0858620689655172	0.310344827586207	0.0593103448275862	150.9	181.965517241379	151.58275862069	rural
6	10	a	2	1.07344827586207	3.37931034482759	0.26604245658556	32.7	36.7758620689655	36.7758620689655	rural
7	8	b	2	0.0671428571428571	0.25	0.0305714285714286	150.9	181	151.1	rural
8	10	b	2	1.02964285714286	3.25	0.250309523809524	32.7	36.1	36.1	rural
9	8	a	3	1.95551724137931	4.58620689655172	0.428818965517241	6.4	14.2931034482759	6.09655172413793	rural
10	9	a	3	0.107241379310345	0.275862068965517	0.0336781609195402	97.6	98.1	98.1137931034483	rural
11	10	a	3	3.10413793103448	8	0.410335545117492	10.0068965517241	20.1931034482759	16.0862068965517	rural
12	16	a	3	1.99206896551724	5.86206896551724	0.314908245011693	31	32.5655172413793	32.5655172413793	rural
13	8	b	3	1.88785714285714	4.78571428571429	0.357293174087817	6.4	14.1	6	rural
14	9	b	3	0.0310714285714286	0.142857142857143	0.02375	97.6	98.1	98.5	rural
15	10	b	3	0.0332142857142857	0.0714285714285714	0.0332142857142857	206.2	406.4	287.3	rural
16	16	b	3	1.71857142857143	5.25	0.317750327053898	31	31.6	31.6	rural
17	8	a	4	0.479310344827586	1.20689655172414	0.241379310344828	29.8	37.2689655172414	29.7241379310345	rural
18	9	a	4	0.185862068965517	0.724137931034483	0.102183908045977	48.5	49.2	49.2	rural
19	16	a	4	0.807931034482759	2.27586206896552	0.270714285714286	56	60.8862068965517	60.8862068965517	rural
20	8	b	4	0.610357142857143	1.82142857142857	0.232577380952381	29.8	36.4	30.4	rural
21	9	b	4	0.336428571428571	1.03571428571429	0.157916666666667	48.5	49.2	49.2	rural
22	16	b	4	0.771428571428571	2.32142857142857	0.256672619047619	56	60.5	60.5	rural
23	8	a	5	0.0479310344827586	0.137931034482759	0.0355172413793103	74.3	76.3586206896552	74.9034482758621	rural
24	9	a	5	0.0196551724137931	0.0689655172413793	0.0196551724137931	142.6	141.989655172414	141.555172413793	rural
25	16	a	5	2.77793103448276	7.03448275862069	0.419794345501242	15.2	35.0655172413793	16.5344827586207	rural
26	8	b	5	0.0692857142857143	0.428571428571429	0.0371130952380952	74.3	75.2	75	rural
27	9	b	5	0.0146428571428571	0.0714285714285714	0.0146428571428571	142.6	141.7	143.1	rural
28	16	b	5	1.63857142857143	4.10714285714286	0.296780045351474	15.2	34.1	17.5	rural
29	8	a	6	0.305172413793103	0.96551724137931	0.109310344827586	67.7	180.013793103448	93.2620689655172	rural
30	9	a	6	1.98344827586207	4.79310344827586	0.362254105090312	25.5	110.406896551724	31.0448275862069	rural
31	16	a	6	0.0975862068965517	0.344827586206897	0.0593103448275862	195	195	195	rural
32	8	b	6	0.152857142857143	0.678571428571429	0.0708630952380952	67.7	110.4	92.2	rural
33	9	b	6	1.00428571428571	2.75	0.328515306122449	25.5	110.6	32.3	rural
34	16	b	6	0.0242857142857143	0.0714285714285714	0.0121428571428571	195	195	195	rural
35	9	a	7	0.0120689655172414	0.0689655172413793	0.00603448275862069	164.6	193.441379310345	168.831034482759	rural
36	9	b	7	0.0775	0.321428571428571	0.0551190476190476	164.6	499.8	166.9	rural
37	9	a	8	0.00586206896551724	0.0344827586206897	0.00586206896551724	190.565517241379	235.186206896552	193.906896551724	rural
38	9	b	8	0	0	0	102.8	248.8	196.9	rural
39	9	a	9	0	0	0	211.010344827586	273.827586206897	219.265517241379	rural
40	9	b	9	0.00964285714285714	0.0357142857142857	0.00964285714285714	93.7	274.6	218.3	rural
41	1	a	32	0.00275862068965517	0.0344827586206897	0.00275862068965517	189.631034482759	217.024137931034	192.593103448276	urban
42	1	b	32	0	0	0	193.3	217.7	192.4	urban
43	1	a	33	0	0	0	21.4344827586207	134.134482758621	121.444827586207	urban
44	1	b	33	0.0121428571428571	0.0714285714285714	0.00607142857142857	120.4	135.1	119.9	urban
45	1	a	34	0.046551724137931	0.172413793103448	0.0405172413793103	78.5413793103448	89.5655172413793	85.2965517241379	urban
46	1	b	34	0.0689285714285714	0.178571428571429	0.0486904761904762	76.9	91.4	82.4	urban
47	1	a	35	0	0	0	170.089655172414	172.431034482759	172.431034482759	urban
48	1	b	35	0	0	0	172.6	170.5	170.5	urban
49	1	a	36	0.0444827586206897	0.137931034482759	0.0444827586206897	87.7413793103448	88.1275862068966	88.1275862068966	urban
50	1	b	36	0.0296428571428571	0.0714285714285714	0.0296428571428571	86.1	86.1	86.1	urban
51	1	a	37	0.272413793103448	0.827586206896552	0.115206896551724	48.9068965517241	49.5862068965517	49.5862068965517	urban
52	1	b	37	0.135	0.357142857142857	0.0819047619047619	51.9	49.2	49.2	urban
53	1	a	38	1.28758620689655	4.41379310344828	0.301074712643678	5.97586206896552	41.1620689655172	41.1620689655172	urban
54	4	a	38	0.172068965517241	0.413793103448276	0.116034482758621	61.1310344827586	213.031034482759	65.2034482758621	urban
55	1	b	38	1.76392857142857	6.14285714285714	0.278784013605442	8.1	40.1	40.1	urban
56	4	b	38	0.138571428571429	0.607142857142857	0.0795833333333333	62	213.9	65.3	urban
57	1	a	39	0.00724137931034483	0.0344827586206897	0.00724137931034483	230.410344827586	239.837931034483	235.3	urban
58	4	a	39	0	0	0	411.41724137931	411.41724137931	411.41724137931	urban
59	1	b	39	0	0	0	124.3	235.3	235.3	urban
60	4	b	39	0	0	0	411.9	411.9	411.9	urban
61	1	a	40	0.00448275862068965	0.0689655172413793	0.00224137931034483	103.520689655172	104.079310344828	104.079310344828	urban
62	4	a	40	0	0	0	354.972413793103	354.972413793103	354.972413793103	urban
63	1	b	40	0.0117857142857143	0.0357142857142857	0.0117857142857143	104.1	103.5	103.5	urban
64	4	b	40	0	0	0	354.2	354.2	354.2	urban
65	1	a	41	0	0	0	243.858620689655	244.668965517241	244.668965517241	urban
66	4	a	41	0	0	0	337.068965517241	375.689655172414	375.689655172414	urban
67	1	b	41	0	0	0	245.5	243.8	243.8	urban
68	4	b	41	0.0139285714285714	0.0357142857142857	0.0139285714285714	339	339	339	urban
69	1	a	42	0	0	0	115.610344827586	115.11724137931	111.641379310345	urban
70	4	a	42	0.00931034482758621	0.0344827586206897	0.00931034482758621	297	297	297	urban
71	1	b	42	0.0139285714285714	0.0714285714285714	0.0139285714285714	115.9	115.6	115.6	urban
72	4	b	42	0	0	0	297	297	297	urban
73	1	a	43	0	0	0	214.279310344828	216.165517241379	216.165517241379	urban
74	4	a	43	0.164827586206897	0.344827586206897	0.121551724137931	74.0172413793103	214.162068965517	76.1068965517241	urban
75	1	b	43	0.0171428571428571	0.0357142857142857	0.0171428571428571	219.3	257.2	257.2	urban
76	4	b	43	0.104642857142857	0.392857142857143	0.0769047619047619	74.5	213.1	79.1	urban
77	1	a	44	0.00827586206896552	0.0344827586206897	0.00827586206896552	130.206896551724	143.234482758621	134.420689655172	urban
78	4	a	44	0	0	0	162.275862068965	290.634482758621	164.110344827586	urban
79	1	b	44	0.025	0.107142857142857	0.025	130.4	144.2	132.2	urban
80	4	b	44	0	0	0	164.4	288.8	164.4	urban
81	1	a	45	0	0	0	270.362068965517	271.575862068966	271.575862068966	urban
82	4	a	45	0.01	0.0344827586206897	0.01	208.827586206897	208.827586206897	208.827586206897	urban
83	1	b	45	0.00821428571428571	0.0357142857142857	0.00821428571428571	255.3	270.9	270.9	urban
84	4	b	45	0.00785714285714286	0.0714285714285714	0.00392857142857143	209.6	209.6	209.6	urban
85	1	a	46	0	0	0	281.524137931034	302.958620689655	303.672413793103	urban
86	4	a	46	0.0272413793103448	0.103448275862069	0.0272413793103448	184	184	184	urban
87	1	b	46	0	0	0	282.2	282.2	302.9	urban
88	4	b	46	0.0246428571428571	0.107142857142857	0.0246428571428571	184	184	184	urban
89	1	a	47	0.0241379310344828	0.103448275862069	0.00804597701149425	168.262068965517	168.744827586207	168.744827586207	urban
90	4	a	47	0	0	0	384.141379310345	384.141379310345	384.141379310345	urban
91	1	b	47	0	0	0	170	170	170	urban
92	4	b	47	0	0	0	382.5	382.5	382.5	urban
93	1	a	48	0	0	0	100.448275862069	106.193103448276	106.193103448276	urban
94	4	a	48	0.0120689655172414	0.0344827586206897	0.0120689655172414	223.61724137931	223.61724137931	223.61724137931	urban
95	1	b	48	0.0228571428571429	0.142857142857143	0.0123809523809524	101.8	190	190	urban
96	4	b	48	0	0	0	224.1	224.1	224.1	urban
97	1	a	49	0	0	0	287.624137931035	287.658620689655	287.658620689655	urban
98	4	a	49	0.0127586206896552	0.0689655172413793	0.0127586206896552	180.937931034483	180.937931034483	180.937931034483	urban
99	1	b	49	0.00642857142857143	0.0357142857142857	0.00642857142857143	288.3	289.3	289.3	urban
100	4	b	49	0	0	0	184.8	184.8	184.8	urban
101	1	a	50	0	0	0	116.951724137931	118.3	118.3	urban
102	4	a	50	0.649310344827586	2.27586206896552	0.232110837438424	20.0758620689655	157.262068965517	25.3862068965517	urban
103	1	b	50	0.0117857142857143	0.0357142857142857	0.0117857142857143	118.4	118.3	118.3	urban
104	4	b	50	0.413214285714286	1.67857142857143	0.194806547619048	19.4	159	41.8	urban
105	1	a	51	0	0	0	189.044827586207	213.58275862069	189.131034482759	urban
106	4	a	51	0.916551724137931	3.17241379310345	0.245137931034483	9.97241379310345	141.4	10.4965517241379	urban
107	1	b	51	0.00928571428571429	0.0357142857142857	0.00928571428571429	187.5	215.9	190	urban
108	4	b	51	0.508571428571429	2	0.184077380952381	9.2	141.4	24.4	urban
109	1	a	52	0	0	0	252.875862068966	267.496551724138	253.965517241379	urban
110	4	a	52	0.906206896551724	3.20689655172414	0.225536398467433	22.0034482758621	116.7	22.2310344827586	urban
111	1	b	52	0	0	0	255	267.4	253	urban
112	4	b	52	0.259642857142857	0.964285714285714	0.15235119047619	22.1	116.7	23.1	urban
113	1	a	53	1.45448275862069	4.89655172413793	0.282309797482211	8.03103448275862	39.3689655172414	39.3689655172414	urban
114	3	a	53	0	0	0	165.562068965517	165.562068965517	165.562068965517	urban
115	4	a	53	0.676896551724138	2.58620689655172	0.18295894909688	25.9310344827586	96.8310344827586	34.7	urban
116	1	b	53	1.61964285714286	5.53571428571429	0.275901927437642	6.1	38.5	38.5	urban
117	3	b	53	0	0	0	167.3	167.3	167.3	urban
118	4	b	53	0.237857142857143	0.928571428571429	0.151488095238095	24	97.7	34.7	urban
119	1	a	54	0	0	0	89.4931034482759	88.5344827586207	88.5344827586207	urban
120	3	a	54	0.00586206896551724	0.0344827586206897	0.00586206896551724	107.237931034483	107.237931034483	107.237931034483	urban
121	4	a	54	0.281034482758621	1.10344827586207	0.100962643678161	45.9655172413793	96.2	55.4896551724138	urban
122	1	b	54	0.0582142857142857	0.178571428571429	0.0296428571428571	86.5	89.5	89.5	urban
123	3	b	54	0.00642857142857143	0.0357142857142857	0.00642857142857143	108.3	108.3	108.3	urban
124	4	b	54	0.085	0.285714285714286	0.0610714285714286	45	96.2	55.2	urban
125	1	a	55	0	0	0	230.131034482759	234.465517241379	234.465517241379	urban
126	3	a	55	0.0562068965517241	0.241379310344828	0.0562068965517241	134.965517241379	134.965517241379	134.965517241379	urban
127	4	a	55	0	0	0	101.662068965517	196.148275862069	103.689655172414	urban
128	1	b	55	0.0103571428571429	0.0357142857142857	0.0103571428571429	233.8	236.3	236.3	urban
129	3	b	55	0	0	0	134	134	134	urban
130	4	b	55	0	0	0	103.4	197.5	111.8	urban
131	1	a	56	0	0	0	202.068965517241	207.420689655172	207.420689655172	urban
132	3	a	56	0.0451724137931034	0.172413793103448	0.0329310344827586	137.589655172414	137.589655172414	137.589655172414	urban
133	4	a	56	0.00448275862068965	0.0344827586206897	0.00448275862068965	170.772413793103	247	176.465517241379	urban
134	1	b	56	0	0	0	204	205.2	205.2	urban
135	3	b	56	0	0	0	154.1	154.1	154.1	urban
136	4	b	56	0	0	0	172.8	247	175.5	urban
137	1	a	57	0.0131034482758621	0.0344827586206897	0.0131034482758621	276.8	277.434482758621	271.641379310345	urban
138	3	a	57	0.0493103448275862	0.206896551724138	0.0493103448275862	119.165517241379	119.165517241379	119.165517241379	urban
139	4	a	57	0	0	0	238.020689655172	275.837931034483	238.131034482759	urban
140	1	b	57	0	0	0	276.8	278.4	278.4	urban
141	3	b	57	0.0275	0.0714285714285714	0.01375	121	121	121	urban
142	4	b	57	0	0	0	235.8	274.1	239	urban
143	1	a	58	0.0131034482758621	0.0344827586206897	0.0131034482758621	260.51724137931	261.641379310345	261.641379310345	urban
144	3	a	58	0.0793103448275862	0.310344827586207	0.0454022988505747	115.434482758621	118.027586206897	118.027586206897	urban
145	4	a	58	0	0	0	186.965517241379	188	187	urban
146	1	b	58	0.00821428571428571	0.0357142857142857	0.00821428571428571	261	260	260	urban
147	3	b	58	0	0	0	116.4	118.8	118.8	urban
148	4	b	58	0	0	0	186	188	187	urban
149	1	a	59	0.221724137931034	0.862068965517241	0.127327586206897	73.6931034482759	81.5896551724138	80.5275862068966	urban
150	3	a	59	0.0651724137931035	0.310344827586207	0.0539655172413793	130.334482758621	151.848275862069	135.820689655172	urban
151	4	a	59	0	0	0	195.289655172414	198.9	195.796551724138	urban
152	1	b	59	0.380357142857143	1.5	0.179636904761905	73.5	81.3	81.3	urban
153	3	b	59	0	0	0	148.1	153.2	153.2	urban
154	4	b	59	0	0	0	195	198.9	195.7	urban
155	1	a	60	0.0386206896551724	0.103448275862069	0.0293103448275862	123.862068965517	127.9	127.9	urban
156	3	a	60	0.0789655172413793	0.482758620689655	0.0593103448275862	45.8172413793103	158.093103448276	50.9896551724138	urban
157	4	a	60	0	0	0	201.068965517241	201.134482758621	201.134482758621	urban
158	1	b	60	0.0528571428571429	0.25	0.0321428571428571	120	127.9	127.9	urban
159	3	b	60	0.0739285714285714	0.285714285714286	0.045	49.1	157.9	84.3	urban
160	4	b	60	0	0	0	200.2	202.1	202.1	urban
161	1	a	61	0	0	0	375.065517241379	372.510344827586	372.510344827586	urban
162	3	a	61	0.224827586206897	0.931034482758621	0.160632183908046	1.49310344827586	128.5	6.86896551724138	urban
163	4	a	61	0	0	0	212.931034482759	212.989655172414	212.965517241379	urban
164	1	b	61	0	0	0	376.9	372.8	372.8	urban
165	3	b	61	0.240357142857143	0.678571428571429	0.132410714285714	4.1	128.5	48	urban
166	4	b	61	0	0	0	211	212.7	212	urban
167	1	a	62	0.141034482758621	0.448275862068966	0.0681896551724138	85.7206896551724	110.941379310345	83.7655172413793	urban
168	3	a	62	0.121034482758621	0.620689655172414	0.0853448275862069	26.7689655172414	101.2	31.1	urban
169	4	a	62	0	0	0	196.010344827586	196.079310344828	196.079310344828	urban
170	1	b	62	0.0878571428571429	0.428571428571429	0.0464285714285714	83.5	168.1	85.6	urban
171	3	b	62	0.221428571428571	0.642857142857143	0.107202380952381	25.9	101.2	31.1	urban
172	4	b	62	0	0	0	196.3	198.3	198.3	urban
173	1	a	63	0.0437931034482759	0.206896551724138	0.0401724137931034	81.3758620689655	204.21724137931	92.8965517241379	urban
174	3	a	63	0.62551724137931	2.48275862068966	0.211810344827586	7.13793103448276	37.8206896551724	37.8206896551724	urban
175	4	a	63	0	0	0	219.134482758621	219.134482758621	219.134482758621	urban
176	1	b	63	0	0	0	83.5	204.7	81.6	urban
177	3	b	63	0.737857142857143	2.60714285714286	0.218107142857143	5.4	38.4	38.4	urban
178	4	b	63	0	0	0	220.1	220.1	220.1	urban
179	3	a	64	0	0	0	106.868965517241	108.896551724138	108.896551724138	urban
180	4	a	64	0.936896551724138	2.51724137931034	0.304238095238095	18.0689655172414	20.6275862068966	20.6275862068966	urban
181	3	b	64	0	0	0	108.8	108.8	108.8	urban
182	4	b	64	0.922142857142857	2.14285714285714	0.297467261904762	20	21.4	21.4	urban
183	3	a	65	0.0651724137931034	0.137931034482759	0.0448275862068966	64.4379310344828	64.4379310344828	64.4379310344828	urban
184	4	a	65	0	0	0	134.379310344828	133.413793103448	133.413793103448	urban
185	3	b	65	0.0139285714285714	0.0714285714285714	0.0139285714285714	65.5	65.5	65.5	urban
186	4	b	65	0	0	0	133.8	133.8	133.8	urban
187	3	a	66	0.411379310344828	1.44827586206897	0.189091954022989	47.9	47.9	47.9	urban
188	4	a	66	0	0	0	186.41724137931	186.41724137931	186.41724137931	urban
189	3	b	66	0.095	0.392857142857143	0.07625	47.9	47.9	47.9	urban
190	4	b	66	0	0	0	186.9	186.9	186.9	urban
191	3	a	67	0.306206896551724	1	0.123513957307061	58.8931034482759	78.5137931034483	65.2	urban
192	4	a	67	0	0	0	138.489655172414	138.489655172414	138.489655172414	urban
193	3	b	67	0.0810714285714286	0.25	0.0467857142857143	55.9	78.9	65.2	urban
194	4	b	67	0	0	0	141	141	141	urban
195	3	a	68	0.0658620689655172	0.241379310344828	0.0496551724137931	86.351724137931	170.231034482759	112.006896551724	urban
196	4	a	68	0	0	0	237.479310344828	237.479310344828	237.479310344828	urban
197	3	b	68	0.0303571428571429	0.0714285714285714	0.0303571428571429	85	171.1	112.2	urban
198	4	b	68	0	0	0	236.9	236.9	236.9	urban
199	3	a	69	0.0331034482758621	0.137931034482759	0.0331034482758621	137.996551724138	201.289655172414	151.127586206897	urban
200	4	a	69	0.0886206896551724	0.379310344827586	0.045948275862069	63.3655172413793	63.3655172413793	63.3655172413793	urban
201	3	b	69	0	0	0	137.9	201	163.1	urban
202	4	b	69	0.110357142857143	0.428571428571429	0.0795833333333333	62.4	62.4	62.4	urban
203	3	a	70	0.0872413793103448	0.413793103448276	0.0744827586206896	89.5034482758621	119.431034482759	90.7827586206896	urban
204	4	a	70	0.00827586206896552	0.0689655172413793	0.00413793103448276	188.189655172414	188.189655172414	188.189655172414	urban
205	3	b	70	0.0775	0.285714285714286	0.0703571428571429	89.6	120.3	90.3	urban
206	4	b	70	0.00892857142857143	0.0714285714285714	0.00446428571428571	187.9	187.9	187.9	urban
207	3	a	71	0.168965517241379	0.793103448275862	0.109137931034483	58.3620689655172	84.1137931034483	61.2689655172414	urban
208	4	a	71	0.122413793103448	0.448275862068966	0.0503448275862069	57.4379310344828	57.4620689655172	57.4620689655172	urban
209	3	b	71	0.197142857142857	0.785714285714286	0.124464285714286	57.3	84.5	60.4	urban
210	4	b	71	0.1375	0.392857142857143	0.0677380952380952	58.5	59.2	59.2	urban
211	2	a	72	0	0	0	336.955172413793	336.444827586207	334.610344827586	urban
212	3	a	72	0.898620689655172	2.72413793103448	0.277673234811166	13.3344827586207	19.1862068965517	19.1862068965517	urban
213	4	a	72	0.00586206896551724	0.0689655172413793	0.00586206896551724	111.134482758621	111.193103448276	111.193103448276	urban
214	2	b	72	0	0	0	335.7	334.9	334.9	urban
215	3	b	72	1.02107142857143	3.03571428571429	0.305287698412698	14.3	18.8	18.8	urban
216	4	b	72	0.00785714285714286	0.0357142857142857	0.00785714285714286	109.3	111	111	urban
217	2	a	73	0.0124137931034483	0.0344827586206897	0.0124137931034483	294.468965517241	294.296551724138	293.910344827586	urban
218	3	a	73	0.016551724137931	0.0344827586206897	0.016551724137931	150.431034482759	170.551724137931	155.355172413793	urban
219	4	a	73	0.0258620689655172	0.0689655172413793	0.0258620689655172	137.768965517241	137.768965517241	137.768965517241	urban
220	2	b	73	0.0103571428571429	0.0714285714285714	0.00517857142857143	293.6	294.2	294.2	urban
221	3	b	73	0	0	0	156.9	169.2	156.9	urban
222	4	b	73	0	0	0	136.9	136.9	136.9	urban
223	2	a	74	0	0	0	215.720689655172	219.379310344828	219.379310344828	urban
224	3	a	74	0.016551724137931	0.0344827586206897	0.016551724137931	154.324137931034	162.848275862069	155.01724137931	urban
225	4	a	74	0.00827586206896552	0.0689655172413793	0.00413793103448276	202.427586206897	202.234482758621	202.427586206897	urban
226	2	b	74	0	0	0	216.3	221.6	221.6	urban
227	3	b	74	0	0	0	155	164.2	155.5	urban
228	4	b	74	0.00535714285714286	0.0357142857142857	0.00535714285714286	203.2	203.2	203.2	urban
229	2	a	75	0	0	0	170.134482758621	180.124137931034	180.162068965517	urban
230	3	a	75	0.166206896551724	0.620689655172414	0.0549014778325123	25.1448275862069	42.5655172413793	29.0241379310345	urban
231	4	a	75	0.00379310344827586	0.0344827586206897	0.00379310344827586	219.655172413793	219.68275862069	219.68275862069	urban
232	2	b	75	0	0	0	171.1	178	179.1	urban
233	3	b	75	0.155714285714286	0.5	0.0648928571428571	26.4	44.4	29.7	urban
234	4	b	75	0.00785714285714286	0.0357142857142857	0.00785714285714286	218.4	219.2	219.2	urban
235	2	a	76	0.0124137931034483	0.0689655172413793	0.0124137931034483	58.3724137931034	161.931034482759	76.2	urban
236	3	a	76	0.633103448275862	2.55172413793103	0.203585385878489	11.8068965517241	33.1	17.4758620689655	urban
237	4	a	76	0	0	0	249.168965517241	249.168965517241	249.168965517241	urban
238	2	b	76	0.0771428571428571	0.285714285714286	0.0617857142857143	60.4	76	76.2	urban
239	3	b	76	0.576428571428571	1.82142857142857	0.248303571428571	14.8	33.1	16.8	urban
240	4	b	76	0.00785714285714286	0.0357142857142857	0.00785714285714286	248.3	248.3	248.3	urban
241	2	a	77	0	0	0	290.486206896552	289.3	289.310344827586	urban
242	3	a	77	1.12620689655172	3.37931034482759	0.286741379310345	3.11724137931034	3.11724137931034	3.11724137931034	urban
243	4	a	77	0.00551724137931035	0.0344827586206897	0.00551724137931035	262.631034482759	262.631034482759	262.631034482759	urban
244	2	b	77	0	0	0	315.3	289.3	289.6	urban
245	3	b	77	0.559642857142857	1.5	0.268571428571429	3.6	3.6	3.6	urban
246	4	b	77	0	0	0	263.5	263.5	263.5	urban
247	2	a	78	0	0	0	349.334482758621	348.693103448276	348.693103448276	urban
248	3	a	78	1.36862068965517	4.24137931034483	0.296793103448276	10.3862068965517	49.2344827586207	29.8068965517241	urban
249	4	a	78	0.00896551724137931	0.0344827586206897	0.00896551724137931	308.565517241379	308.565517241379	308.565517241379	urban
250	2	b	78	0	0	0	350.3	348.5	348.5	urban
251	3	b	78	0.661785714285714	2.14285714285714	0.24514880952381	10	50.2	30	urban
252	4	b	78	0	0	0	310.4	310.4	310.4	urban
253	2	a	79	0.0182758620689655	0.0689655172413793	0.0182758620689655	318.720689655172	317.975862068966	317.975862068966	urban
254	3	a	79	0.405862068965517	1.51724137931034	0.224310344827586	1	118.068965517241	40.2	urban
255	4	a	79	0.00620689655172414	0.0344827586206897	0.00620689655172414	210.186206896552	210.344827586207	210.344827586207	urban
256	2	b	79	0.005	0.0357142857142857	0.005	316.5	317.3	317.3	urban
257	3	b	79	0.376428571428571	1.39285714285714	0.189702380952381	1	117.2	40.2	urban
258	4	b	79	0	0	0	207	211.6	211.6	urban
259	2	a	80	0.0117241379310345	0.0689655172413793	0.0117241379310345	99.5793103448276	108.262068965517	108.262068965517	urban
260	3	a	80	0.0982758620689655	0.482758620689655	0.0810344827586207	49.1241379310345	149.175862068966	81.3655172413793	urban
261	4	a	80	0.528965517241379	1.93103448275862	0.166265462506842	32.0034482758621	47.5275862068966	47.5275862068966	urban
262	2	b	80	0.0185714285714286	0.0714285714285714	0.0185714285714286	99	107.2	107.2	urban
263	3	b	80	0.126428571428571	0.428571428571429	0.074375	47	148.5	80.4	urban
264	4	b	80	0.401785714285714	1.21428571428571	0.176255952380952	32.1	48.3	48.3	urban
265	2	a	81	1.1551724137931	3.68965517241379	0.345591133004926	10.2275862068966	55.1448275862069	48.8344827586207	urban
266	3	a	81	0	0	0	169.479310344828	177.296551724138	170.927586206897	urban
267	4	a	81	0.669655172413793	2.20689655172414	0.192399835796388	23.2551724137931	69.4241379310345	38.6413793103448	urban
268	2	b	81	0.886071428571429	3.14285714285714	0.26188137755102	5.4	56.4	49.8	urban
269	3	b	81	0	0	0	171.7	177.2	171.7	urban
270	4	b	81	0.84	1.89285714285714	0.260140306122449	22	70.1	31.4	urban
271	2	a	82	0.0837931034482759	0.275862068965517	0.035	82.2241379310345	95.8379310344828	88.2689655172414	urban
272	3	a	82	0.119310344827586	0.275862068965517	0.0812068965517241	41.2758620689655	41.2758620689655	41.2758620689655	urban
273	4	a	82	0	0	0	118.344827586207	122.906896551724	122.906896551724	urban
274	2	b	82	0.106071428571429	0.357142857142857	0.0679166666666667	80.1	96.9	95.8	urban
275	3	b	82	0.0353571428571429	0.107142857142857	0.0353571428571429	43.4	43.4	43.4	urban
276	4	b	82	0.0125	0.0714285714285714	0.0125	119.6	123.1	123.1	urban
277	2	a	83	0.0262068965517241	0.103448275862069	0.0153448275862069	81.848275862069	87.9931034482759	87.0275862068966	urban
278	3	a	83	0.461724137931034	1.58620689655172	0.209793103448276	0	48.751724137931	3.97241379310345	urban
279	4	a	83	0.0206896551724138	0.0689655172413793	0.0206896551724138	134.420689655172	150.051724137931	134.420689655172	urban
280	2	b	83	0.0364285714285714	0.178571428571429	0.0317857142857143	80.4	87.8	87.8	urban
281	3	b	83	0.187857142857143	0.607142857142857	0.106309523809524	0	47.4	3.2	urban
282	4	b	83	0.0442857142857143	0.107142857142857	0.0253571428571429	132.2	148.7	132.2	urban
283	2	a	84	0.0127586206896552	0.0344827586206897	0.0127586206896552	81.6758620689655	84.5448275862069	84.5448275862069	urban
284	3	a	84	0.346551724137931	1.10344827586207	0.160959770114943	1.38620689655172	78.7551724137931	11.7379310344828	urban
285	4	a	84	0	0	0	148.279310344828	149.589655172414	149.589655172414	urban
286	2	b	84	0	0	0	83.8	83	83	urban
287	3	b	84	0.2225	0.785714285714286	0.178690476190476	1	77.5	12.8	urban
288	4	b	84	0.0432142857142857	0.107142857142857	0.0242857142857143	147.7	149.3	149.3	urban
289	2	a	85	0.00586206896551724	0.0344827586206897	0.00586206896551724	319.134482758621	318.237931034483	318.237931034483	urban
290	3	a	85	0.107931034482759	0.551724137931034	0.0846551724137931	68.3689655172414	115.627586206897	94.5103448275862	urban
291	4	a	85	0.00551724137931035	0.0344827586206897	0.00551724137931035	182.586206896552	185.434482758621	185.434482758621	urban
292	2	b	85	0	0	0	317.3	319.3	319.3	urban
293	3	b	85	0.201785714285714	0.785714285714286	0.153392857142857	67.5	113.6	69.6	urban
294	4	b	85	0.00607142857142857	0.0357142857142857	0.00607142857142857	182.2	183.6	183.6	urban
295	2	a	86	0	0	0	301.865517241379	303.631034482759	303.631034482759	urban
296	3	a	86	0.0389655172413793	0.275862068965517	0.0389655172413793	68.3103448275862	167.1	100.120689655172	urban
297	4	a	86	0	0	0	318.651724137931	318.651724137931	318.651724137931	urban
298	2	b	86	0	0	0	303.7	301.7	301.7	urban
299	3	b	86	0.127857142857143	0.5	0.0803571428571429	65.8	167.1	100.7	urban
300	4	b	86	0	0	0	317.3	317.3	317.3	urban
301	2	a	87	0	0	0	284.151724137931	284.2	284.2	urban
302	3	a	87	0.303793103448276	0.896551724137931	0.198126436781609	23.8448275862069	27	27	urban
303	4	a	87	0.00620689655172414	0.0344827586206897	0.00620689655172414	213.631034482759	224.744827586207	216.096551724138	urban
304	2	b	87	0	0	0	282.8	284.2	284.2	urban
305	3	b	87	0.831785714285714	2.42857142857143	0.285406037414966	25.1	27	27	urban
306	4	b	87	0	0	0	211.7	226	216	urban
307	2	a	88	0	0	0	237.603448275862	238.662068965517	238.662068965517	urban
308	3	a	88	0.046551724137931	0.206896551724138	0.0341379310344828	53.1275862068966	56.8	56.8	urban
309	4	a	88	0	0	0	144.334482758621	163.98275862069	148.255172413793	urban
310	2	b	88	0	0	0	237.7	237.6	237.6	urban
311	3	b	88	0.0667857142857143	0.285714285714286	0.0470238095238095	51.1	56.8	56.8	urban
312	4	b	88	0	0	0	145.3	163.5	147	urban
313	2	a	89	0.00482758620689655	0.0344827586206897	0.00482758620689655	185.096551724138	185.306896551724	185.306896551724	urban
314	3	a	89	0.0217241379310345	0.103448275862069	0.0217241379310345	52.1241379310345	52.7896551724138	52.7793103448276	urban
315	4	a	89	0.03	0.137931034482759	0.0203448275862069	198.468965517241	231.124137931034	199.127586206897	urban
316	2	b	89	0	0	0	182.2	185.5	185.5	urban
317	3	b	89	0.0192857142857143	0.107142857142857	0.0192857142857143	50	52.5	52.2	urban
318	4	b	89	0	0	0	203.2	229	205.5	urban
319	2	a	90	0.0148275862068966	0.0689655172413793	0.00741379310344828	94.0689655172414	94.9655172413793	94.9655172413793	urban
320	3	a	90	0.0110344827586207	0.0344827586206897	0.0110344827586207	74.7310344827586	74.7310344827586	74.7310344827586	urban
321	2	b	90	0.005	0.0357142857142857	0.005	96	94	94	urban
322	3	b	90	0.0321428571428571	0.142857142857143	0.0210714285714286	75.6	75.6	75.6	urban
323	2	a	91	2.07896551724138	6.75862068965517	0.316821485985279	3.19310344827586	11.2413793103448	9.92413793103448	urban
324	3	a	91	0.0189655172413793	0.0689655172413793	0.0189655172413793	62.2137931034483	115.968965517241	64.8	urban
325	2	b	91	1.04321428571429	3.71428571428571	0.296162414965986	3	48.8	10.6	urban
326	3	b	91	0.0367857142857143	0.142857142857143	0.0367857142857143	62.6	115.1	64.8	urban
327	2	a	92	0	0	0	220.168965517241	219.975862068966	219.975862068966	urban
328	3	a	92	0.256551724137931	0.931034482758621	0.133477011494253	1.47586206896552	117.713793103448	17.8275862068966	urban
329	2	b	92	0	0	0	219.3	219.3	219.3	urban
330	3	b	92	0.407857142857143	1.60714285714286	0.179285714285714	3.6	118.1	18.6	urban
331	2	a	93	0	0	0	79.3827586206897	79.5655172413793	79.5655172413793	urban
332	3	a	93	0.0372413793103448	0.137931034482759	0.0372413793103448	65.9379310344828	109.979310344828	67.2896551724138	urban
333	2	b	93	0	0	0	78.9	78.6	78.6	urban
334	3	b	93	0.0589285714285714	0.357142857142857	0.0530357142857143	69.8	109.4	69.8	urban
335	2	a	94	0.864827586206897	2.31034482758621	0.237943349753695	2.38620689655172	18.2068965517241	18.2068965517241	urban
336	3	a	94	0	0	0	248.027586206897	293.793103448276	293.793103448276	urban
337	2	b	94	0.831071428571429	2.64285714285714	0.272066326530612	2	18.4	18.4	urban
338	3	b	94	0	0	0	243.2	243.2	243.2	urban
339	2	a	95	0.144137931034483	0.517241379310345	0.0977011494252874	87.9827586206897	98.9206896551724	89.2655172413793	urban
340	3	a	95	0.0289655172413793	0.103448275862069	0.0168965517241379	95.251724137931	178.955172413793	95.8103448275862	urban
341	2	b	95	0.106071428571429	0.5	0.0717857142857143	87.5	91.1	91.1	urban
342	3	b	95	0.00464285714285714	0.0357142857142857	0.00464285714285714	93.9	177.7	96.1	urban
343	2	a	96	0.00551724137931035	0.0344827586206897	0.00551724137931035	91.4310344827586	90.9310344827586	90.9310344827586	urban
344	3	a	96	0.00586206896551724	0.0344827586206897	0.00586206896551724	67.9103448275862	235.98275862069	67.9896551724138	urban
345	2	b	96	0.0975	0.214285714285714	0.0564285714285714	92.3	91.8	91.8	urban
346	3	b	96	0.0496428571428571	0.178571428571429	0.0416071428571429	65.4	235.5	67.7	urban
347	2	a	97	0.136551724137931	0.448275862068966	0.065632183908046	70.5103448275862	92.751724137931	78.0413793103448	urban
348	3	a	97	0.265862068965517	0.827586206896552	0.145459770114943	0.0344827586206897	181.906896551724	34.0758620689655	urban
349	2	b	97	0.120357142857143	0.392857142857143	0.0744642857142857	68	91.4	79.2	urban
350	3	b	97	0.434285714285714	1.57142857142857	0.192324404761905	1	179.3	36.2	urban
351	2	a	98	0	0	0	316.824137931034	319.1	319.1	urban
352	3	a	98	0.345172413793103	1.20689655172414	0.174252873563218	24.2310344827586	162.165517241379	43.3379310344828	urban
353	2	b	98	0	0	0	314.7	319.1	319.1	urban
354	3	b	98	0.335714285714286	1.10714285714286	0.177172619047619	25.1	161.2	44.4	urban
355	2	a	99	0.215862068965517	0.827586206896552	0.0707241379310345	61.8206896551724	91.2862068965517	70.1379310344827	urban
356	3	a	99	0.284827586206897	1.13793103448276	0.168689655172414	7.56896551724138	234.527586206897	28.2827586206897	urban
357	2	b	99	0.296785714285714	0.892857142857143	0.166583333333333	62.4	124.5	71.2	urban
358	3	b	99	0.425	1.17857142857143	0.241845238095238	6.7	89.7	27.8	urban
359	2	a	100	0.0231034482758621	0.103448275862069	0.0231034482758621	82.6103448275862	88.0965517241379	88.0965517241379	urban
360	3	a	100	0.413448275862069	1.6551724137931	0.204051724137931	31.8275862068966	217.951724137931	50.7	urban
361	2	b	100	0.0314285714285714	0.107142857142857	0.0104761904761905	82.9	88	88	urban
362	3	b	100	0.0842857142857143	0.392857142857143	0.0501190476190476	32.6	85	50.7	urban
363	2	a	101	0	0	0	404.134482758621	400.072413793103	401.134482758621	urban
364	3	a	101	0.196896551724138	0.448275862068966	0.101293103448276	60.1379310344828	296.689655172414	146.841379310345	urban
365	2	b	101	0	0	0	407.9	402.1	402.1	urban
366	3	b	101	0.1275	0.428571428571429	0.107857142857143	52.8	52.8	52.8	urban
367	2	a	102	0	0	0	388.620689655172	387.665517241379	387.858620689655	urban
368	3	a	102	0.0141379310344828	0.0689655172413793	0.0141379310344828	120.265517241379	241.920689655172	163.810344827586	urban
369	2	b	102	0	0	0	420	389.5	389.5	urban
370	3	b	102	0	0	0	122.1	122.1	122.1	urban
371	2	a	103	0	0	0	372.972413793103	318.141379310345	318.141379310345	urban
372	3	a	103	0	0	0	183.789655172414	286.231034482759	247.127586206897	urban
373	2	b	103	0	0	0	375	319.3	319.3	urban
374	3	b	103	0	0	0	177.9	177.9	177.9	urban
375	2	a	104	0.00655172413793103	0.0344827586206897	0.00655172413793103	169.1	169.01724137931	168.824137931034	urban
376	3	a	104	0	0	0	192.851724137931	315.720689655172	263.679310344828	urban
377	2	b	104	0	0	0	169.1	169.5	169.5	urban
378	3	b	104	0	0	0	183.1	184.7	184.7	urban
379	2	a	105	0.0110344827586207	0.0689655172413793	0.0110344827586207	148.820689655172	149.18275862069	150.920689655172	urban
380	3	a	105	0	0	0	204.868965517241	297.751724137931	271.393103448276	urban
381	2	b	105	0.005	0.0357142857142857	0.005	152.2	151.5	151.5	urban
382	3	b	105	0	0	0	201.2	201.2	201.2	urban
383	2	a	106	0.0372413793103448	0.241379310344828	0.0372413793103448	126.193103448276	125.958620689655	125.958620689655	urban
384	3	a	106	0	0	0	181.644827586207	353.948275862069	260.679310344828	urban
385	2	b	106	0.00785714285714286	0.0714285714285714	0.00785714285714286	126	124.8	124.8	urban
386	3	b	106	0	0	0	160.5	167.7	167.7	urban
387	2	a	107	0.033448275862069	0.206896551724138	0.033448275862069	107.551724137931	109.596551724138	109.596551724138	urban
388	3	a	107	0	0	0	183.106896551724	371.327586206897	270.18275862069	urban
389	2	b	107	0	0	0	109	106.7	106.7	urban
390	3	b	107	0	0	0	158.1	170.5	163.3	urban
391	2	a	108	0.0579310344827586	0.206896551724138	0.0420689655172414	106.124137931034	105.789655172414	107.624137931034	urban
392	3	a	108	0	0	0	198.937931034483	394.048275862069	289.848275862069	urban
393	2	b	108	0.0435714285714286	0.178571428571429	0.0341071428571429	104	105.5	105.5	urban
394	3	b	108	0	0	0	166.4	177	168	urban
395	2	a	109	0.10551724137931	0.310344827586207	0.0591954022988506	52.0689655172414	60.5103448275862	60.4137931034483	urban
396	3	a	109	0	0	0	137.237931034483	304.1	137.293103448276	urban
397	2	b	109	0.215	0.642857142857143	0.142202380952381	54	60.8	60.8	urban
398	3	b	109	0.106785714285714	0.25	0.03875	135.5	304.1	137.1	urban
399	2	a	110	0.0958620689655172	0.241379310344828	0.0609195402298851	56.3758620689655	56.5103448275862	56.7034482758621	urban
400	2	b	110	0.1925	0.607142857142857	0.112589285714286	58.5	59.6	59.6	urban
401	2	a	111	0.172758620689655	0.517241379310345	0.101379310344828	38.5551724137931	40.2413793103448	40.2413793103448	urban
402	2	b	111	0.428571428571429	1.14285714285714	0.184375	45.7	41.4	41.4	urban
403	2	a	112	0	0	0	316.210344827586	314.627586206897	314.820689655172	urban
404	2	b	112	0	0	0	316.5	315.4	315.4	urban
405	2	a	113	0	0	0	234.268965517241	235.089655172414	235.572413793103	urban
406	2	b	113	0	0	0	236.2	234.8	234.8	urban
407	2	a	114	0.0127586206896552	0.0689655172413793	0.0127586206896552	193.837931034483	194.496551724138	194.689655172414	urban
408	2	b	114	0	0	0	197.7	194.4	194.4	urban
409	2	a	115	0.0113793103448276	0.0689655172413793	0.0113793103448276	170.368965517241	170.006896551724	170.103448275862	urban
410	2	b	115	0.00285714285714286	0.0357142857142857	0.00285714285714286	169.5	170.2	170.2	urban
411	2	a	116	0.0296551724137931	0.172413793103448	0.0296551724137931	225.558620689655	254.465517241379	225.5	urban
412	2	b	116	0	0	0	224.4	225.5	225.5	urban
413	2	a	117	0.0672413793103448	0.310344827586207	0.0462068965517241	203.862068965517	204.18275862069	204.18275862069	urban
414	2	b	117	0	0	0	200	203.7	203.7	urban
415	2	a	118	0.0941379310344828	0.413793103448276	0.0519540229885058	177.072413793103	175.786206896552	175.786206896552	urban
416	2	b	118	0	0	0	176.3	175.4	175.4	urban
417	2	a	119	0.232068965517241	0.172413793103448	0.086551724137931	124.955172413793	144.472413793103	122.831034482759	urban
418	2	b	119	0.0160714285714286	0.0714285714285714	0.00803571428571429	123.7	143.7	123.7	urban
419	2	a	120	0.0486206896551724	0.206896551724138	0.0355172413793103	118.896551724138	120.068965517241	123.062068965517	urban
420	2	b	120	0	0	0	116	122	122	urban
421	2	a	121	0.0224137931034483	0.0689655172413793	0.0224137931034483	98.3241379310345	100.755172413793	105.58275862069	urban
422	2	b	121	0	0	0	101.8	105.1	105.1	urban
423	2	a	122	1.13551724137931	3.17241379310345	0.397288177339901	205.365517241379	23.9655172413793	23.9655172413793	urban
424	2	b	122	0.535357142857143	1.25	0.177339285714286	19.6	23	23	urban
425	2	a	123	0.762068965517241	2.37931034482759	0.263744252873563	3.04137931034483	4.09655172413793	4.48275862068965	urban
426	2	b	123	0.7975	2.03571428571429	0.291613095238095	4.2	4	4	urban
427	2	a	124	0.0127586206896552	0.0344827586206897	0.0127586206896552	37.7655172413793	37.9586206896552	37.9586206896552	urban
428	2	b	124	0.0957142857142857	0.25	0.0515178571428571	36.8	36.8	36.8	urban
