# Supplementary material for: Effects of visual map complexity on the attentional processing of landmarks
Source: PLoS One. 2020 Mar 2;15(3):e0229575. doi: 10.1371/journal.pone.0229575 (PMC7051068; doi:10.1371/journal.pone.0229575)
Supplement: S2 Data — (CSV) [file pone.0229575.s002.csv]

	mapNumber	mapAreaCondition	aoiIndexNr	totalFixationDurationInSeconds	fixationCountInSeconds	meanFixationDurationInSeconds	distanceToRouteInPx	distanceToDecisionPointInPx	distanceToPotentialDecisionPointInPx	mapDensityCondition
1	1	a	1	2.18060606060606	5.51515151515152	0.377528750710569	5	41.2	10.8	urban
2	2	a	1	0.557878787878788	1.63636363636364	0.228474747474747	22	484.8	27.7	urban
3	3	a	1	0.967878787878788	2.81818181818182	0.285715728715729	6	102	6	urban
4	4	a	1	0.00363636363636364	0.0303030303030303	0.00363636363636364	100.7	332.4	119.5	urban
5	5	a	1	0.843636363636364	2.81818181818182	0.215545454545455	42.7	64.4	47.3	rural
6	6	a	1	0.267575757575758	1.06060606060606	0.14550505050505	7.2	223.8	11	rural
7	7	a	1	1.53787878787879	4.06060606060606	0.314067361930998	11.7	70.2	29	rural
8	8	a	1	0.637878787878788	2.36363636363636	0.237737373737374	17	169.8	169.8	rural
9	1	b	1	0.266666666666667	0.518518518518518	0.184814814814815	24.9	86.4	34.4	urban
10	2	b	1	1.7962962962963	4.44444444444444	0.35819278766501	8.9	216.5	10.8	urban
11	3	b	1	0	0	0	479.3	490.7	490.7	urban
12	4	b	1	0.0259259259259259	0.148148148148148	0.0175925925925926	96.9	159.2	98.1	urban
13	5	b	1	0.273333333333333	0.962962962962963	0.164938271604938	97.4	145.8	104.3	rural
14	6	b	1	1.26	2.59259259259259	0.354830981775426	17	502.2	18.1	rural
15	7	b	1	2.25555555555556	5.96296296296296	0.370421055796056	4.6	31.3	12	rural
16	8	b	1	0.830740740740741	2.44444444444444	0.296192239858907	6	107.9	107.9	rural
17	1	a	2	0.736363636363636	1.81818181818182	0.271257575757576	37.5	38	37.1	urban
18	2	a	2	1.16939393939394	3.54545454545455	0.265979415365779	25.3	509	23.8	urban
19	3	a	2	0	0	0	205.9	220.6	205.1	urban
20	4	a	2	0	0	0	204.5	354.2	218.5	urban
21	5	a	2	3.46727272727273	7.93939393939394	0.410071256456952	17.5	25.9	19.2	rural
22	6	a	2	0.00727272727272727	0.0303030303030303	0.00727272727272727	60.8	149.2	66.6	rural
23	7	a	2	2.3630303030303	6.33333333333333	0.343162051133343	16.6	99.6	20.6	rural
24	8	a	2	0.425454545454545	1.45454545454545	0.214722222222222	12	237.7	237.7	rural
25	1	b	2	0.0814814814814815	0.333333333333333	0.0546296296296296	77.3	77.3	84.6	urban
26	2	b	2	1.07111111111111	2.55555555555556	0.324090347923681	12.2	227.1	13.3	urban
27	3	b	2	0.141481481481481	0.444444444444444	0.0900925925925926	57	229.5	88.6	urban
28	4	b	2	0.0759259259259259	0.407407407407407	0.0461728395061728	47.4	148.9	51.9	urban
29	5	b	2	2.03666666666667	6.22222222222222	0.313447548120063	40.3	64.4	43.6	rural
30	6	b	2	0.00555555555555556	0.037037037037037	0.00555555555555556	135	332.4	135.2	rural
31	7	b	2	3.14259259259259	8.51851851851852	0.33506232666415	8	43.3	9.2	rural
32	8	b	2	1.55555555555556	5.25925925925926	0.246457056318167	8.5	75	75	rural
33	1	a	3	0.610606060606061	1.33333333333333	0.245343434343434	38	38	37.2	urban
34	2	a	3	0.681212121212121	2.3030303030303	0.253411616161616	12.6	279.6	40	urban
35	3	a	3	0.0475757575757576	0.151515151515152	0.0475757575757576	112.3	120.3	114.8	urban
36	4	a	3	0.0263636363636364	0.0303030303030303	0.0263636363636364	200.9	262.1	216	urban
37	5	a	3	3.82030303030303	9.06060606060606	0.403761656693475	3.6	11.3	15	rural
38	6	a	3	0.944848484848485	3.12121212121212	0.234636057545148	7.2	70.5	14.2	rural
39	7	a	3	0.0451515151515152	0.121212121212121	0.0340909090909091	112	133.8	117.5	rural
40	8	a	3	6.24121212121212	11.5151515151515	0.530991179167228	13.2	21.6	16.3	rural
41	1	b	3	0.112962962962963	0.37037037037037	0.0825925925925926	79.2	75.8	85.8	urban
42	2	b	3	0.946296296296296	3.18518518518519	0.284375661375661	6.3	124.6	17	urban
43	3	b	3	0	0	0	253	267	262.4	urban
44	4	b	3	0.00666666666666667	0.037037037037037	0.00666666666666667	95.3	116.3	96	urban
45	5	b	3	3.74074074074074	9.14814814814815	0.403318151952139	7.3	27.7	34	rural
46	6	b	3	1.05851851851852	3.18518518518519	0.280332451499118	17	158.6	31.4	rural
47	7	b	3	0.175555555555556	0.592592592592593	0.0895679012345679	51	60.9	53.8	rural
48	8	b	3	9.86074074074074	13.037037037037	0.746490394869308	7.3	8.5	7.3	rural
49	1	a	4	1.26181818181818	3.21212121212121	0.325031024531025	22.5	24.5	23	urban
50	2	a	4	0.66030303030303	2.06060606060606	0.239787878787879	31	73.1	32.1	urban
51	3	a	4	0.206060606060606	0.575757575757576	0.102676767676768	82.9	90.5	84.4	urban
52	4	a	4	0.0263636363636364	0.0303030303030303	0.0263636363636364	162.5	226.3	176.2	urban
53	5	a	4	2.07242424242424	4.66666666666667	0.366335782063055	5	8.9	10.3	rural
54	6	a	4	0.696969696969697	2.27272727272727	0.200719696969697	5	70	11.4	rural
55	7	a	4	0.0754545454545455	0.242424242424242	0.0558585858585859	117.7	181	117.7	rural
56	8	a	4	0.0651515151515152	0.272727272727273	0.0504545454545455	162.4	162.4	162.4	rural
57	1	b	4	0.247407407407407	0.925925925925926	0.135925925925926	45.9	50	53	urban
58	2	b	4	1.07925925925926	3.37037037037037	0.250456790123457	13.9	33.1	15	urban
59	3	b	4	0.0344444444444444	0.111111111111111	0.0344444444444444	189.7	201.6	190	urban
60	4	b	4	0.0151851851851852	0.0740740740740741	0.0151851851851852	77.6	101.1	80.1	urban
61	5	b	4	0.0955555555555556	0.333333333333333	0.0727777777777778	372.6	385.1	396.9	rural
62	6	b	4	0.462222222222222	1.77777777777778	0.188796296296296	13	156	20.5	rural
63	7	b	4	0.115555555555556	0.37037037037037	0.0954938271604938	52.4	79.3	53.3	rural
64	8	b	4	0.109259259259259	0.296296296296296	0.0546296296296296	72	72	72	rural
65	1	a	5	0.793939393939394	1.84848484848485	0.240277777777778	24.8	24.8	25.5	urban
66	2	a	5	1.08515151515152	2.90909090909091	0.367100485373213	43.4	43.4	43.8	urban
67	3	a	5	0	0	0	160.4	161.3	161.3	urban
68	4	a	5	0.0296969696969697	0.0303030303030303	0.0296969696969697	173.6	209.1	185.9	urban
69	5	a	5	0.0454545454545455	0.151515151515152	0.0374242424242424	166.2	175.4	173.2	rural
70	6	a	5	1.89818181818182	5.51515151515152	0.289202797202797	25.6	27.2	26.4	rural
71	7	a	5	0.00909090909090909	0.0303030303030303	0.00909090909090909	214.7	264.1	214.7	rural
72	8	a	5	0.821818181818182	2.45454545454545	0.275934343434343	17.8	78.5	25.5	rural
73	1	b	5	0.248518518518519	0.925925925925926	0.173271604938272	49.5	50.2	55.9	urban
74	2	b	5	1.81111111111111	4.77777777777778	0.364193935693936	20.6	20.6	19.7	urban
75	3	b	5	0.0588888888888889	0.111111111111111	0.0588888888888889	359.3	359.3	359.3	urban
76	4	b	5	0.0133333333333333	0.0740740740740741	0.0133333333333333	83.4	94	84	urban
77	5	b	5	1.64740740740741	4.81481481481481	0.29629012345679	10	17.9	23	rural
78	6	b	5	0.471111111111111	1.85185185185185	0.192325102880658	56.6	58.3	56.3	rural
79	7	b	5	0.00592592592592593	0.037037037037037	0.00592592592592593	96.6	117.5	96.6	rural
80	8	b	5	1.91222222222222	4.37037037037037	0.366504569504569	8.6	45.5	11	rural
81	1	a	6	1.13393939393939	2.66666666666667	0.307792568542569	12.5	12.5	11.7	urban
82	2	a	6	0.188787878787879	0.878787878787879	0.116060606060606	73.5	87.3	74.7	urban
83	3	a	6	1.76515151515152	5.24242424242424	0.281906772520409	28.2	50.7	28.2	urban
84	4	a	6	0.0127272727272727	0.0606060606060606	0.0127272727272727	124.9	161.2	132.8	urban
85	6	a	6	0.219393939393939	0.606060606060606	0.0590328282828283	51.9	50.9	48.8	rural
86	7	a	6	0.0260606060606061	0.0909090909090909	0.0260606060606061	204.3	297	204.3	rural
87	8	a	6	0.0633333333333333	0.212121212121212	0.0363636363636364	210.4	208.1	208.1	rural
88	1	b	6	0.752962962962963	2.37037037037037	0.235800705467372	23.8	25.6	27.3	urban
89	2	b	6	1.37444444444444	3.96296296296296	0.261954705788039	32.8	39.1	33.2	urban
90	3	b	6	0.57037037037037	2.07407407407407	0.179374485596708	59.2	113.2	61.4	urban
91	4	b	6	0.0596296296296296	0.259259259259259	0.0369135802469136	59.8	71.1	59.8	urban
92	6	b	6	0.0522222222222222	0.222222222222222	0.0522222222222222	114.5	117.5	114.6	rural
93	7	b	6	0.0222222222222222	0.0740740740740741	0.0111111111111111	91.4	131.5	91.4	rural
94	8	b	6	0.0792592592592593	0.222222222222222	0.062037037037037	92.6	94	94	rural
95	1	a	7	0.0157575757575758	0.0606060606060606	0.0157575757575758	149.3	143.8	148	urban
96	2	a	7	0	0	0	319.3	319.3	315.3	urban
97	3	a	7	1.63878787878788	4.18181818181818	0.283978978092614	32.4	43	43	urban
98	4	a	7	0.0178787878787879	0.0909090909090909	0.0178787878787879	52.5	124.9	63	urban
99	6	a	7	1.00757575757576	2.90909090909091	0.245447570947571	48.5	46.2	46.4	rural
100	7	a	7	2.0130303030303	5.36363636363636	0.339780346757619	10.4	60	40	rural
101	1	b	7	0	0	0	300.9	309.6	331.4	urban
102	2	b	7	0	0	0	144.5	144.5	145.3	urban
103	3	b	7	0.684444444444444	2.25925925925926	0.201466049382716	72.7	96.8	96.8	urban
104	4	b	7	0.246666666666667	1.2962962962963	0.131765432098765	24.3	55.4	28.6	urban
105	6	b	7	0.763703703703704	2.40740740740741	0.28370987654321	34.8	40.3	40.6	rural
106	7	b	7	2.04037037037037	5.44444444444444	0.341092846453958	4.5	28.3	18	rural
107	1	a	8	0.0160606060606061	0.0606060606060606	0.00803030303030303	163.4	163.4	162.9	urban
108	2	a	8	0.00787878787878788	0.0303030303030303	0.00787878787878788	248.2	248.2	263.3	urban
109	3	a	8	0.483636363636364	1.24242424242424	0.174347763347763	45.2	46.6	46.6	urban
110	4	a	8	0.0142424242424242	0.0303030303030303	0.0142424242424242	161.1	173.6	173.6	urban
111	6	a	8	0.566666666666667	1.78787878787879	0.143507187257187	59	59.5	59.5	rural
112	1	b	8	0	0	0	339.2	341.9	365.7	urban
113	2	b	8	0.114444444444444	0.37037037037037	0.0798148148148148	112.4	112.4	111.7	urban
114	3	b	8	0.0855555555555556	0.296296296296296	0.0525308641975309	104	104	104	urban
115	4	b	8	2.05962962962963	6.2962962962963	0.29218451815674	12	24.5	15.3	urban
116	6	b	8	0.514074074074074	1.77777777777778	0.225776014109347	47.4	47.4	47.4	rural
117	1	a	9	0.0339393939393939	0.121212121212121	0.0339393939393939	105.8	106.3	105.6	urban
118	2	a	9	0.00575757575757576	0.0303030303030303	0.00575757575757576	299.1	299.1	300.3	urban
119	3	a	9	0.234848484848485	0.727272727272727	0.0928080808080808	40.2	40.2	40.2	urban
120	4	a	9	0.535757575757576	1.90909090909091	0.189813131313131	26.1	54.3	33.7	urban
121	6	a	9	2.89454545454545	7.09090909090909	0.38020661492087	13.2	16.8	16.8	rural
122	1	b	9	0	0	0	221.6	224.4	238.7	urban
123	2	b	9	0.0762962962962963	0.222222222222222	0.0551851851851852	135.3	135.2	135.3	urban
124	3	b	9	0.0351851851851852	0.0740740740740741	0.0351851851851852	91.9	91.9	91.9	urban
125	4	b	9	0.04	0.222222222222222	0.0251851851851852	76.5	76.5	76.5	urban
126	6	b	9	0.424814814814815	1.03703703703704	0.129040404040404	97	97.2	96.4	rural
127	1	a	10	0.142424242424242	0.424242424242424	0.0692121212121212	81	96.6	81.5	urban
128	2	a	10	0.0375757575757576	0.0909090909090909	0.0375757575757576	249.3	249.3	249.5	urban
129	3	a	10	0.28969696969697	0.96969696969697	0.145836940836941	30.4	37.2	37.2	urban
130	4	a	10	0.0342424242424242	0.151515151515152	0.026969696969697	174	187	187	urban
131	6	a	10	2.30121212121212	5.39393939393939	0.397778669142306	20.8	22.8	22	rural
132	1	b	10	0.0496296296296296	0.148148148148148	0.0381481481481481	169.1	199.6	180.9	urban
133	2	b	10	0.0822222222222222	0.259259259259259	0.0638888888888889	112.1	112.1	111	urban
134	3	b	10	0.142222222222222	0.592592592592593	0.0818518518518519	72.5	85.1	85.1	urban
135	4	b	10	0.41962962962963	1.51851851851852	0.131574074074074	26.8	31.8	31.8	urban
136	6	b	10	0.327777777777778	0.851851851851852	0.113068783068783	129.2	129.8	128.4	rural
137	1	a	11	0.176363636363636	0.515151515151515	0.0901010101010101	80.6	107.3	81.6	urban
138	2	a	11	0	0	0	366.1	366.1	369.2	urban
139	3	a	11	0	0	0	128.5	129	129	urban
140	4	a	11	1.50666666666667	3.84848484848485	0.358790141676505	18.4	21.4	21.4	urban
141	6	a	11	0.914242424242424	2.66666666666667	0.233361952861953	16.3	25.2	18	rural
142	1	b	11	0.0437037037037037	0.148148148148148	0.0351851851851852	170.1	181.6	180.3	urban
143	2	b	11	0	0	0	166.1	166.1	165.1	urban
144	3	b	11	0	0	0	288.5	288.5	288.5	urban
145	4	b	11	0.487037037037037	1.66666666666667	0.156327160493827	27.7	42.5	31.3	urban
146	6	b	11	0.331851851851852	1.2962962962963	0.180586419753086	13.5	118.2	13.3	rural
147	1	a	12	0	0	0	87.8	91.1	92.7	urban
148	2	a	12	0.0460606060606061	0.121212121212121	0.0460606060606061	280	280	280.1	urban
149	3	a	12	0.0409090909090909	0.181818181818182	0.0256060606060606	105.5	105.7	105.7	urban
150	4	a	12	0.036969696969697	0.181818181818182	0.036969696969697	107.3	116.2	116.2	urban
151	6	a	12	0.270606060606061	0.909090909090909	0.0962806637806638	42.4	42.4	44.7	rural
152	1	b	12	0.0111111111111111	0.037037037037037	0.0111111111111111	181.2	194.5	197	urban
153	2	b	12	0.0459259259259259	0.185185185185185	0.0362962962962963	125	126	125	urban
154	3	b	12	0.225555555555556	0.62962962962963	0.162654320987654	75.7	138.1	100	urban
155	4	b	12	1.86851851851852	5.55555555555556	0.324565950510395	6.3	62.6	25.8	urban
156	6	b	12	0.2	0.925925925925926	0.106049382716049	35	54	34.8	rural
157	1	a	13	1.92848484848485	4.60606060606061	0.363616753616754	13	38.2	15	urban
158	2	a	13	0.00909090909090909	0.0303030303030303	0.00909090909090909	388.3	388.3	339.5	urban
159	3	a	13	0.540606060606061	1.96969696969697	0.195436179981635	32	61	44	urban
160	4	a	13	0.00727272727272727	0.0303030303030303	0.00727272727272727	193.3	207.4	207.4	urban
161	6	a	13	0.137272727272727	0.454545454545455	0.0633116883116883	56.7	59.8	59.8	rural
162	1	b	13	0	0	0	327.4	327.9	347.5	urban
163	2	b	13	0.017037037037037	0.0740740740740741	0.017037037037037	151.9	151.9	151.9	urban
164	3	b	13	0	0	0	258.8	281.6	256.1	urban
165	4	b	13	1.96037037037037	6.33333333333333	0.286447483072483	20.6	55.9	28.5	urban
166	6	b	13	0.116296296296296	0.37037037037037	0.0745679012345679	88.8	89.4	91.4	rural
167	1	a	14	3.17121212121212	6.45454545454545	0.441692506147052	9.5	22	9.9	urban
168	2	a	14	0.023030303030303	0.0909090909090909	0.0172727272727273	284.9	284.9	284.3	urban
169	3	a	14	0.0112121212121212	0.0303030303030303	0.0112121212121212	136.1	136.6	136.6	urban
170	4	a	14	0.00545454545454545	0.0303030303030303	0.00545454545454545	352	374.1	374.1	urban
171	6	a	14	0.85030303030303	2.45454545454545	0.237857323232323	5.7	52.4	8.1	rural
172	1	b	14	0	0	0	300.7	302.4	321.3	urban
173	2	b	14	0.0733333333333333	0.222222222222222	0.0655555555555556	127.4	127.4	127.4	urban
174	3	b	14	0	0	0	238.6	238.6	238.6	urban
175	4	b	14	2.75	7.14814814814815	0.349854320987654	9.4	9.4	9.4	urban
176	6	b	14	0.0462962962962963	0.185185185185185	0.0462962962962963	127.4	129.1	132	rural
177	1	a	15	0.01	0.0303030303030303	0.01	143.7	145.4	145.4	urban
178	2	a	15	0	0	0	347.8	347.8	347.8	urban
179	3	a	15	0.0548484848484848	0.212121212121212	0.0322222222222222	86.8	125.1	87.9	urban
180	4	a	15	0.0142424242424242	0.0303030303030303	0.0142424242424242	303.3	303.3	303.3	urban
181	1	b	15	0	0	0	290.5	292.7	311.7	urban
182	2	b	15	0.0433333333333333	0.148148148148148	0.0337037037037037	156.2	154.9	157.1	urban
183	3	b	15	0	0	0	307.7	307.7	307.7	urban
184	4	b	15	0.657777777777778	2.03703703703704	0.258358024691358	52.3	52.3	52.3	urban
185	1	a	16	0.01	0.0303030303030303	0.01	139.9	140.8	140.8	urban
186	2	a	16	0.0233333333333333	0.0909090909090909	0.0233333333333333	270.8	270.8	268.1	urban
187	4	a	16	0.0187878787878788	0.0606060606060606	0.0187878787878788	285.5	285.5	285.5	urban
188	1	b	16	1.54814814814815	5.2962962962963	0.297292000180889	19	48.8	22.2	urban
189	2	b	16	0.0485185185185185	0.148148148148148	0.0298148148148148	120.6	121.5	119.9	urban
190	4	b	16	0.581481481481481	1.74074074074074	0.216019400352734	50.7	50.7	50.7	urban
191	1	a	17	1.12727272727273	3	0.243676527176527	34.5	34.5	33.6	urban
192	2	a	17	1.77757575757576	4	0.432523350386987	33.8	61.6	38.8	urban
193	4	a	17	0.0193939393939394	0.0606060606060606	0.0193939393939394	160.6	160.6	160.6	urban
194	1	b	17	1.18074074074074	3.74074074074074	0.256645636256747	25.7	27.1	33	urban
195	2	b	17	0.0337037037037037	0.148148148148148	0.0337037037037037	145	145	145.1	urban
196	4	b	17	0.258518518518519	1	0.0856481481481482	71.4	71.4	71.4	urban
197	1	a	18	0.0151515151515152	0.0909090909090909	0.0151515151515152	120.9	121.6	121	urban
198	2	a	18	0.00696969696969697	0.0303030303030303	0.00696969696969697	322.6	322.6	321.2	urban
199	4	a	18	0.0751515151515151	0.333333333333333	0.0524242424242424	116.7	116.7	116.7	urban
200	1	b	18	0	0	0	249.7	253	264	urban
201	2	b	18	0	0	0	183.9	183.9	184.2	urban
202	4	b	18	0.264814814814815	0.555555555555556	0.109506172839506	84	84	84	urban
203	1	a	19	0.0372727272727273	0.242424242424242	0.0173939393939394	75.7	77.9	77.2	urban
204	2	a	19	0.00393939393939394	0.0303030303030303	0.00393939393939394	411.9	411.9	411.9	urban
205	4	a	19	0.436969696969697	1.84848484848485	0.177198412698413	46.5	128.7	60.2	urban
206	1	b	19	0	0	0	157.8	164.4	170	urban
207	2	b	19	0.0137037037037037	0.0740740740740741	0.0137037037037037	176.6	176.6	176.6	urban
208	4	b	19	0.222962962962963	0.518518518518518	0.0837962962962963	93.1	93.1	93.1	urban
209	1	a	20	0.0563636363636364	0.242424242424242	0.0164545454545455	77.8	77.8	78.1	urban
210	2	a	20	0.00393939393939394	0.0303030303030303	0.00393939393939394	349	349	398.6	urban
211	4	a	20	0.732727272727273	2.36363636363636	0.252050505050505	17.5	140.4	60	urban
212	1	b	20	0.296296296296296	1.18518518518519	0.115401234567901	70.9	70.9	75	urban
213	2	b	20	0.0137037037037037	0.0740740740740741	0.0137037037037037	132.6	133.8	134	urban
214	4	b	20	0.0392592592592593	0.222222222222222	0.0324074074074074	127.8	127.8	127.8	urban
215	1	a	21	0.0642424242424242	0.272727272727273	0.0596969696969697	47.2	47.3	47.3	urban
216	2	a	21	0	0	0	298.4	299.2	295.4	urban
217	4	a	21	0.126969696969697	0.515151515151515	0.061010101010101	57.5	90.5	67.5	urban
218	1	b	21	0	0	0	164.8	164.8	174.2	urban
219	2	b	21	0	0	0	115.4	116.7	115.3	urban
220	4	b	21	0.0385185185185185	0.259259259259259	0.0316666666666667	136	136	136	urban
221	1	a	22	0	0	0	114.3	114.3	114.1	urban
222	2	a	22	0.0157575757575758	0.0909090909090909	0.00525252525252525	261	261.1	260.2	urban
223	4	a	22	0.256060606060606	0.939393939393939	0.120474747474747	56.6	70	70	urban
224	1	b	22	0.0381481481481481	0.148148148148148	0.0190740740740741	99.6	99.6	107.6	urban
225	2	b	22	0.00814814814814815	0.037037037037037	0.00814814814814815	139.9	139.9	139.3	urban
226	4	b	22	0	0	0	169.2	169.2	169.2	urban
227	1	a	23	0.122727272727273	0.454545454545455	0.0629292929292929	56.6	57.2	56.6	urban
228	2	a	23	0	0	0	309.9	312.7	309.9	urban
229	4	a	23	0.0248484848484848	0.0909090909090909	0.0248484848484848	208.3	265.3	219.5	urban
230	1	b	23	0	0	0	236.5	236.5	254.8	urban
231	2	b	23	1.74777777777778	4.18518518518519	0.426711934156379	16.1	26.2	16.3	urban
232	4	b	23	0	0	0	213.4	213.4	213.4	urban
233	1	a	24	0.0166666666666667	0.0909090909090909	0.0166666666666667	86.3	86.3	86.3	urban
234	4	a	24	0.0145454545454545	0.0606060606060606	0.0145454545454545	193.8	249.6	209.7	urban
235	1	b	24	0.735555555555556	2.2962962962963	0.232345679012346	7.8	81.5	20.4	urban
236	4	b	24	0.0337037037037037	0.148148148148148	0.0244444444444444	144	147.4	145.5	urban
237	1	a	25	1.44272727272727	3.84848484848485	0.351065776815777	3.6	39.1	8.2	urban
238	4	a	25	0.0939393939393939	0.303030303030303	0.0597727272727273	120.6	189.6	148.9	urban
239	1	b	25	0.101851851851852	0.555555555555556	0.0677777777777778	59.7	121	67.6	urban
240	4	b	25	0.037037037037037	0.222222222222222	0.022716049382716	134.1	134.1	134.1	urban
241	1	a	26	0.315757575757576	1.24242424242424	0.144979797979798	29.1	57.9	29.1	urban
242	4	a	26	0.0875757575757576	0.333333333333333	0.0521717171717172	106.7	205.9	127	urban
243	1	b	26	0.0137037037037037	0.0740740740740741	0.0137037037037037	119	119	127.4	urban
244	4	b	26	0.0911111111111111	0.481481481481481	0.0439197530864198	118	119.1	119.1	urban
245	1	a	27	0.223636363636364	0.878787878787879	0.126439393939394	26.2	79	28.6	urban
246	4	a	27	0.168787878787879	0.909090909090909	0.0882828282828283	46.2	183.1	84.1	urban
247	1	b	27	0.00518518518518519	0.0740740740740741	0.00259259259259259	189.4	189.4	193.1	urban
248	4	b	27	0.111111111111111	0.444444444444444	0.0568518518518519	99.8	119.4	99.8	urban
249	1	a	28	0.23969696969697	0.939393939393939	0.130833333333333	26.2	88	26.2	urban
250	4	a	28	0.0215151515151515	0.0606060606060606	0.0215151515151515	66.9	173.3	107.3	urban
251	1	b	28	0.062962962962963	0.259259259259259	0.0424691358024691	53.4	161.4	60.4	urban
252	4	b	28	0.147407407407407	0.518518518518518	0.0600740740740741	92.6	112.1	93.9	urban
253	1	a	29	0.287575757575758	1.12121212121212	0.139747474747475	20.6	118.7	24.7	urban
254	4	a	29	0	0	0	298.1	326.8	323.6	urban
255	1	b	29	0.0322222222222222	0.148148148148148	0.0209259259259259	52.5	178.7	60.3	urban
256	4	b	29	0.502592592592593	1.66666666666667	0.175962081128748	58.5	85.2	67.4	urban
257	1	a	30	0.385757575757576	1.57575757575758	0.201628787878788	6.4	117.2	8.2	urban
258	4	a	30	0	0	0	278	294.4	294.4	urban
259	1	b	30	0	0	0	208.7	208.7	223.5	urban
260	4	b	30	0.735555555555556	2.22222222222222	0.211851851851852	50.4	92.8	57	urban
261	1	a	31	0	0	0	99.7	99.7	100.4	urban
262	4	a	31	0.00757575757575758	0.0303030303030303	0.00757575757575758	248	267.4	267.4	urban
263	1	b	31	0.279259259259259	0.814814814814815	0.101728395061728	14.1	242.2	23	urban
264	4	b	31	1.25518518518519	4.11111111111111	0.306615212976324	21.1	82.2	37.6	urban
265	1	a	32	0.00909090909090909	0.0303030303030303	0.00909090909090909	92.7	164.7	92.8	urban
266	4	a	32	0.0572727272727273	0.333333333333333	0.0328787878787879	183.2	207.1	198.6	urban
267	1	b	32	0.0355555555555556	0.185185185185185	0.0125	41.4	248.1	56.5	urban
268	4	b	32	0.648888888888889	1.88888888888889	0.175334803057025	34.2	78.1	47.2	urban
269	1	a	33	0.0166666666666667	0.0606060606060606	0.00833333333333333	124.6	164.7	124.7	urban
270	4	a	33	0.0384848484848485	0.121212121212121	0.0192424242424242	144.2	159.5	157.2	urban
271	1	b	33	0.310740740740741	1.03703703703704	0.133765432098765	15	320.3	35.8	urban
272	4	b	33	1.59555555555556	4.22222222222222	0.328901234567901	8	13.9	12.1	urban
273	1	a	34	0.0136363636363636	0.0303030303030303	0.0136363636363636	177.5	184	177.8	urban
274	4	a	34	0.00848484848484849	0.0303030303030303	0.00848484848484849	150.2	165.1	165.1	urban
275	1	b	34	0	0	0	367.5	382.8	396.5	urban
276	4	b	34	1.63333333333333	4.44444444444444	0.291993185826519	6.3	25.3	10.6	urban
277	1	a	35	0.302121212121212	1.27272727272727	0.178535353535354	5.7	155.4	15.8	urban
278	4	a	35	2.19757575757576	5.57575757575758	0.336298701298701	8.1	21.9	12	urban
279	1	b	35	0.00888888888888889	0.037037037037037	0.00888888888888889	261	360.7	280.5	urban
280	4	b	35	1.57666666666667	4.44444444444444	0.311766313932981	14	36.2	14	urban
281	1	a	36	0.0124242424242424	0.0606060606060606	0.0124242424242424	155.7	156.1	156.1	urban
282	4	a	36	1.0669696969697	3.12121212121212	0.296221500721501	13	49	22	urban
283	1	b	36	0.01	0.0740740740740741	0.01	195.1	340.6	206	urban
284	4	b	36	0.747037037037037	2.33333333333333	0.249173721340388	7	17	17	urban
285	4	a	37	0.923939393939394	2.60606060606061	0.290707070707071	15	28.6	27.7	urban
286	4	b	37	0.0425925925925926	0.185185185185185	0.0211111111111111	51	74.7	60.5	urban
287	4	a	38	0	0	0	471.1	471.1	471.1	urban
288	4	b	38	3.38555555555556	8.77777777777778	0.381947047143126	6	21.2	10.6	urban
289	4	a	39	0	0	0	168.3	168.3	168.3	urban
290	4	b	39	3.61222222222222	9.59259259259259	0.374970596735948	3	8.9	5.7	urban
291	4	a	40	0.0884848484848485	0.424242424242424	0.0374848484848485	89.1	89.1	89.1	urban
292	4	b	40	2.00962962962963	5.59259259259259	0.373344684122462	8	10.6	10.6	urban
293	4	a	41	0.683939393939394	2.42424242424242	0.231974747474747	16	56.5	22.7	urban
294	4	b	41	1.04444444444444	3.07407407407407	0.28540138154027	40.2	40.2	40.2	urban
295	4	a	42	0.478484848484849	2	0.174116161616162	28.1	81.8	30.4	urban
296	4	b	42	0.392592592592593	1.03703703703704	0.139176366843033	68.4	72.8	69.6	urban
297	4	a	43	0.852424242424242	2.51515151515152	0.263810245310245	16.1	38.1	38.1	urban
298	4	b	43	0.176296296296296	0.703703703703704	0.0677248677248677	87.8	92.4	89.2	urban
299	4	a	44	2.01212121212121	5.18181818181818	0.383612345566891	16	25.2	25.2	urban
300	4	b	44	0.345555555555556	0.925925925925926	0.106792929292929	73	73	73	urban
301	4	a	45	0	0	0	348.3	375.8	375.8	urban
302	4	b	45	0.297777777777778	0.851851851851852	0.0391091871091871	75.7	75.7	75.7	urban
303	4	a	46	0.0560606060606061	0.181818181818182	0.0343939393939394	240	258.2	258.2	urban
304	4	b	46	0.222962962962963	1.03703703703704	0.0904938271604938	31	50.6	32.3	urban
305	4	a	47	0.0172727272727273	0.0606060606060606	0.0172727272727273	212	238.7	224.2	urban
306	4	b	47	0.00740740740740741	0.037037037037037	0.00740740740740741	99	109.6	99.6	urban
307	4	a	48	0	0	0	293	341.8	310.3	urban
308	4	b	48	0.0133333333333333	0.037037037037037	0.0133333333333333	101	105.5	101	urban
309	4	a	49	0.00575757575757576	0.0606060606060606	0.00575757575757576	205	243.7	223.6	urban
310	4	b	49	0.0177777777777778	0.0740740740740741	0.00888888888888889	115.5	115.5	115.5	urban
311	4	a	50	0.124848484848485	0.303030303030303	0.0995454545454545	64	114	69.4	urban
312	4	b	50	0	0	0	140	153.9	140	urban
313	4	a	51	0.0515151515151515	0.242424242424242	0.0372222222222222	103	186.3	113.4	urban
314	4	b	51	0.00518518518518519	0.037037037037037	0.00518518518518519	167.4	167.4	167.4	urban
